# Supplementary material for: Hybrid 2D Supramolecular Organic Frameworks (SOFs) Assembled by the Cooperative Action of Hydrogen and Halogen Bonding and π⋯π Stacking Interactions
Source: Int J Mol Sci. 2024 Feb 8;25(4):2062. doi: 10.3390/ijms25042062 (PMC10889172; doi:10.3390/ijms25042062)
Supplement: Supplementary file 1 [file ijms-25-02062-s001.zip]

Archive with 1 entries (1 files):
- ijms-2840850-supplementary.pdf
